# Supplementary material for: Different Evolutionary Trends of Galloanseres: Mitogenomics Analysis
Source: Animals (Basel). 2024 May 11;14(10):1437. doi: 10.3390/ani14101437 (PMC11117303; doi:10.3390/ani14101437)
Supplement: Supplementary file 1 [file animals-14-01437-s001.zip › Table S1.xlsx]

## Sheet: Sheet1
Information of all the mitochondrial genomes used
Organism	mtDNA accession No.	Order	Family	Genus	T%	C%	A%	G%	AT%	AT Skew	GC%	GC Skew	Length (bp)
Aix galericulata	NC_023969.1	Anseriformes	Anatidae	Aix	22.3547	32.7672	29.2141	15.664	51.5688	0.133014	48.4312	-0.353146	16605
Anas platyrhynchos	NC_009684.1	Anseriformes	Anatidae	Anas	22.2055	32.8114	29.2038	15.7793	51.4093	0.136129	48.5907	-0.350521	16604
Anas poecilorhyncha	NC_022418.1	Anseriformes	Anatidae	Anas	22.2062	32.8155	29.1667	15.8117	51.3728	0.13549	48.6272	-0.349678	16608
Anas crecca	NC_022452.1	Anseriformes	Anatidae	Anas	22.3541	32.6366	29.0464	15.9629	51.4005	0.1302	48.5995	-0.343084	16601
Anas acuta	NC_024631.1	Anseriformes	Anatidae	Anas	22.1218	32.8634	28.7788	16.2359	50.9007	0.130785	49.0993	-0.33865	16599
Anser albifrons	NC_004539.1	Anseriformes	Anatidae	Anser	22.6265	32.0488	30.1488	15.176	52.7753	0.142534	47.2247	-0.357287	16737
Anser anser	NC_011196.1	Anseriformes	Anatidae	Anser	22.5833	32.1365	30.1828	15.0974	52.7662	0.144022	47.2338	-0.360739	16738
Anser cygnoides	NC_023832.1	Anseriformes	Anatidae	Anser	22.4864	32.2421	30.2109	15.0606	52.6973	0.146582	47.3027	-0.363223	16739
Anser indicus	NC_025654.1	Anseriformes	Anatidae	Anser	22.5045	32.2295	30.1674	15.0986	52.6718	0.145483	47.3282	-0.36196	16731
Asarcornis scutulata	NC_052827.1	Anseriformes	Anatidae	Asarcornis	21.7667	33.2245	28.8772	16.1316	50.6439	0.140401	49.3561	-0.346319	16542
Aythya americana	NC_000877.1	Anseriformes	Anatidae	Aythya	22.2376	32.7516	29.3873	15.6235	51.6249	0.138494	48.3751	-0.354068	16616
Aythya fuligula	NC_024595.1	Anseriformes	Anatidae	Aythya	22.1834	32.8719	29.4234	15.5212	51.6069	0.140292	48.3931	-0.358537	16616
Aythya ferina	NC_024602.1	Anseriformes	Anatidae	Aythya	22.1895	32.8298	29.4174	15.5633	51.6069	0.140058	48.3931	-0.356796	16616
Aythya nyroca	NC_059801.1	Anseriformes	Anatidae	Aythya	22.2764	32.7077	29.6637	15.3522	51.9401	0.142228	48.0599	-0.361122	16623
Aythya marila	OP909754.1	Anseriformes	Anatidae	Aythya	22.2557	32.8238	29.4295	15.4911	51.6851	0.138798	48.3149	-0.358744	16616
Aythya baeri	OP909755.1	Anseriformes	Anatidae	Aythya	22.2597	32.7217	29.6836	15.3351	51.9432	0.142923	48.0568	-0.361793	16622
Branta canadensis	NC_007011.1	Anseriformes	Anatidae	Branta	22.6014	32.0704	30.185	15.1432	52.7864	0.143665	47.2136	-0.358524	16760
Cairina moschata	NC_010965.1	Anseriformes	Anatidae	Cairina	21.9266	32.95	29.0066	16.1168	50.9332	0.139007	49.0668	-0.343067	16610
Cygnus columbianus	NC_007691.1	Anseriformes	Anatidae	Cygnus	22.7881	31.8867	30.0933	15.2319	52.8814	0.138142	47.1186	-0.353464	16728
Cygnus atratus	NC_012843.1	Anseriformes	Anatidae	Cygnus	22.1997	32.5531	29.5199	15.7273	51.7196	0.141538	48.2804	-0.348504	16748
Cygnus bewickii	NC_017604.1	Anseriformes	Anatidae	Cygnus	22.7775	31.9483	30.0293	15.2448	52.8068	0.137326	47.1932	-0.35394	16727
Cygnus cygnus	NC_027095.1	Anseriformes	Anatidae	Cygnus	22.7936	31.966	29.9689	15.2715	52.7625	0.135993	47.2375	-0.353418	16724
Cygnus olor	NC_027096.1	Anseriformes	Anatidae	Cygnus	22.5939	32.1226	29.6374	15.6461	52.2313	0.134851	47.7687	-0.344922	16739
Dendrocygna javanica	NC_012844.1	Anseriformes	Anatidae	Dendrocygna	23.6674	30.4363	30.4423	15.4539	54.1097	0.125207	45.8903	-0.326483	16753
Mareca falcata	NC_023352.1	Anseriformes	Anatidae	Mareca	22.3541	32.6547	28.8838	16.1075	51.2379	0.127439	48.7621	-0.339345	16601
Mareca strepera	NC_045373.1	Anseriformes	Anatidae	Mareca	22.1867	32.8133	28.8434	16.1566	51.0301	0.130445	48.9699	-0.34014	16600
Mareca penelope	NC_050973.1	Anseriformes	Anatidae	Mareca	22.2885	32.7067	28.8925	16.1123	51.181	0.129032	48.819	-0.339916	16596
Mergus squamatus	NC_016723.1	Anseriformes	Anatidae	Mergus	22.2597	32.7629	29.0268	15.9506	51.2865	0.131947	48.7135	-0.345126	16595
Mergus merganser	NC_040986.1	Anseriformes	Anatidae	Mergus	21.8761	33.2351	28.7252	16.1636	50.6013	0.135354	49.3987	-0.345587	16630
Netta rufina	NC_024922.1	Anseriformes	Anatidae	Netta	22.4361	32.5895	29.606	15.3684	52.0421	0.137772	47.9579	-0.359087	16625
Spatula clypeata	NC_028346.1	Anseriformes	Anatidae	Spatula	22.4652	32.4899	29.3933	15.6515	51.8585	0.133597	48.1415	-0.349768	16599
Tadorna ferruginea	NC_024640.1	Anseriformes	Anatidae	Tadorna	21.9905	32.9647	29.5691	15.4757	51.5596	0.146987	48.4404	-0.361042	16639
Tadorna tadorna	NC_024750.1	Anseriformes	Anatidae	Tadorna	22.2055	32.8174	29.1978	15.7793	51.4033	0.136028	48.5967	-0.350601	16604
Chauna torquata	NC_052807.1	Anseriformes	Anhimidae	Chauna	24.0069	30.8183	31.3074	13.8674	55.3143	0.131982	44.6857	-0.379338	16766
Anseranas semipalmata	NC_005933.1	Anseriformes	Anseranatidae	Anseranas	23.4883	31.3849	30.9225	14.2044	54.4107	0.136631	45.5893	-0.376853	16870
Columba livia	NC_013978.1	Columbiformes	Columbidae	Columba	23.977	31.8997	30.1468	13.9764	54.1239	0.113995	45.8761	-0.390688	17229
Aburria aburri	MW574349.1	Galliformes	Cracidae	Aburria	23.7118	32.3076	29.9862	13.9944	53.698	0.116845	46.302	-0.395518	16671
Chamaepetes goudotii	MW574358.1	Galliformes	Cracidae	Chamaepetes	23.3707	32.7358	29.9538	13.9397	53.3245	0.123454	46.6755	-0.402697	16680
Crax daubentoni	KJ914544.1	Galliformes	Cracidae	Crax	23.7233	32.2704	29.849	14.1573	53.5723	0.114343	46.4277	-0.390137	16684
Crax rubra	KJ914545.1	Galliformes	Cracidae	Crax	23.3649	32.6293	29.7192	14.2866	53.0841	0.119702	46.9159	-0.390971	16666
Crax globulosa	MW574364.1	Galliformes	Cracidae	Crax	23.7049	32.341	29.8674	14.0867	53.5723	0.115032	46.4277	-0.393178	16663
Nothocrax urumutum	MW574379.1	Galliformes	Cracidae	Nothocrax	23.6727	32.3055	29.6778	14.344	53.3505	0.11256	46.6495	-0.385031	16669
Pauxi pauxi	MW574380.1	Galliformes	Cracidae	Pauxi	23.5227	32.4495	29.7618	14.266	53.2845	0.117091	46.7155	-0.389238	16671
Penelope pileata	MN356179.1	Galliformes	Cracidae	Penelope	23.6315	32.449	29.886	14.0336	53.5174	0.116869	46.4826	-0.396178	16660
Penelopina nigra	MW574382.1	Galliformes	Cracidae	Penelopina	23.6138	32.5132	30.0108	13.8622	53.6246	0.119293	46.3754	-0.402174	16664
Pipile pipile	KU221051.1	Galliformes	Cracidae	Pipile	23.6784	32.3372	30.045	13.9394	53.7234	0.118508	46.2766	-0.397562	16665
Pipile cumanensis	MW574384.1	Galliformes	Cracidae	Pipile	23.7115	32.3034	29.9754	14.0097	53.6869	0.116674	46.3131	-0.394999	16667
Aepypodius arfakianus	MW574351.1	Galliformes	Megapodiidae	Aepypodius	24.0024	32.0791	29.0713	14.8472	53.0737	0.0955069	46.9263	-0.367211	16690
Alectura lathami	NC_007227.1	Galliformes	Megapodiidae	Alectura	23.7827	32.3112	28.8974	15.0087	52.6801	0.0970896	47.3199	-0.36565	16698
Leipoa ocellata	MW574372.1	Galliformes	Megapodiidae	Leipoa	24.5361	31.6533	29.1751	14.6355	53.7112	0.0863702	46.2888	-0.367645	16707
Macrocephalon maleo	MW574376.1	Galliformes	Megapodiidae	Macrocephalon	23.3581	32.7541	29.0868	14.8011	52.4449	0.109232	47.5551	-0.37752	16689
Talegalla fuscirostris	MW574390.1	Galliformes	Megapodiidae	Talegalla	23.5026	32.496	29.5401	14.4613	53.0427	0.113824	46.9573	-0.384065	16680
Acryllium vulturinum	FJ752436.1	Galliformes	Numididae	Acryllium	23.8431	32.155	30.3338	13.6681	54.1769	0.119806	45.8231	-0.40344	16748
Agelastes niger	MW574352.1	Galliformes	Numididae	Agelastes	23.9659	32.1912	30.5259	13.317	54.4917	0.120386	45.5083	-0.414743	16753
Guttera pucherani	MW574371.1	Galliformes	Numididae	Guttera	24.0656	32.0612	30.3677	13.5055	54.4333	0.115778	45.5667	-0.407221	16723
Numida meleagris	AP005595.1	Galliformes	Numididae	Numida	23.4904	32.5601	30.2403	13.7092	53.7307	0.125626	46.2693	-0.407417	16726
Callipepla squamata	KT722338.1	Galliformes	Odontophoridae	Callipepla	23.8429	32.3035	30.6329	13.2208	54.4758	0.124643	45.5242	-0.419177	16701
Callipepla californica	MW574355.1	Galliformes	Odontophoridae	Callipepla	24.1516	32.0524	30.5321	13.2639	54.6837	0.116681	45.3163	-0.414608	16707
Callipepla douglasii	MW574356.1	Galliformes	Odontophoridae	Callipepla	23.8121	32.2681	30.784	13.1358	54.5961	0.127699	45.4039	-0.421379	16710
Colinus virginianus	KJ914548.1	Galliformes	Odontophoridae	Colinus	23.8295	32.2057	30.9424	13.0224	54.7719	0.129864	45.2281	-0.424146	16702
Dactylortyx thoracicus	MW574365.1	Galliformes	Odontophoridae	Dactylortyx	23.7508	33.0262	29.7229	13.5001	53.4738	0.111683	46.5262	-0.419678	16711
Dendrortyx macroura	MW574368.1	Galliformes	Odontophoridae	Dendrortyx	23.2035	32.9743	30.6947	13.1275	53.8982	0.138988	46.1018	-0.4305	16713
Odontophorus gujanensis	MN356214.1	Galliformes	Odontophoridae	Odontophorus	23.8894	32.8524	30.1461	13.1122	54.0354	0.115789	45.9646	-0.429465	16705
Philortyx fasciatus	MW574383.1	Galliformes	Odontophoridae	Philortyx	23.2434	32.943	30.2636	13.55	53.5071	0.131202	46.4929	-0.417117	16709
Rhynchortyx cinctus	KJ914547.1	Galliformes	Odontophoridae	Rhynchortyx	23.4911	32.6512	30.1982	13.6595	53.6892	0.124925	46.3108	-0.410092	15652
Alectoris chukar	NC_020585.1	Galliformes	Phasianidae	Alectoris	24.3692	31.6752	30.3926	13.5631	54.7618	0.109992	45.2382	-0.400371	16686
Arborophila atrogularis	MN868239.1	Galliformes	Phasianidae	Arborophila	24.6801	31.5572	30.1399	13.6228	54.82	0.0995964	45.18	-0.396956	16722
Arborophila cambodiana	MN868241.1	Galliformes	Phasianidae	Arborophila	24.2781	31.9364	30.2266	13.5589	54.5047	0.109137	45.4953	-0.403942	16728
Arborophila crudigularis	MN868242.1	Galliformes	Phasianidae	Arborophila	24.6638	31.5066	30.5564	13.2732	55.2202	0.10671	44.7798	-0.40718	16733
Arborophila hyperythra	MN868244.1	Galliformes	Phasianidae	Arborophila	24.7235	31.4739	30.2236	13.579	54.9471	0.100098	45.0529	-0.397198	16721
Arborophila javanica	MN868245.1	Galliformes	Phasianidae	Arborophila	24.7978	31.3866	30.3205	13.4951	55.1183	0.100196	44.8817	-0.398639	16723
Arborophila mandellii	MN868246.1	Galliformes	Phasianidae	Arborophila	24.8625	31.2963	30.3576	13.4836	55.22	0.0995127	44.78	-0.397783	16724
Arborophila orientalis	MN868247.1	Galliformes	Phasianidae	Arborophila	24.7683	31.4462	30.2864	13.4991	55.0547	0.100228	44.9453	-0.399308	16727
Arborophila torqueola	MN868249.1	Galliformes	Phasianidae	Arborophila	24.6068	31.5314	30.168	13.6937	54.7749	0.101528	45.2251	-0.39442	16723
Arborophila rufipectus	NC_012453.1	Galliformes	Phasianidae	Arborophila	24.4261	31.7671	30.0454	13.7614	54.4715	0.103161	45.5285	-0.395483	16728
Arborophila ardens	NC_022683.1	Galliformes	Phasianidae	Arborophila	24.5038	31.6655	30.3623	13.4684	54.8661	0.106777	45.1339	-0.403179	16728
Arborophila brunneopectus	NC_022684.1	Galliformes	Phasianidae	Arborophila	24.8579	31.3296	30.4025	13.4099	55.2605	0.100336	44.7395	-0.400535	16719
Bambusicola thoracicus	NC_011816.1	Galliformes	Phasianidae	Bambusicola	23.873	32.1416	30.5632	13.4222	54.4362	0.1229	45.5638	-0.410838	16726
Bambusicola fytchii	NC_020583.1	Galliformes	Phasianidae	Bambusicola	23.5948	32.5221	29.8493	14.0337	53.4442	0.117028	46.5558	-0.397123	16726
Centrocercus urophasianus	MW574357.1	Galliformes	Phasianidae	Centrocercus	25.9389	30.257	30.3659	13.4382	56.3048	0.0786251	43.6952	-0.384913	16697
Chrysolophus pictus	NC_014576.1	Galliformes	Phasianidae	Chrysolophus	24.7572	31.2148	30.4353	13.5928	55.1925	0.102879	44.8075	-0.393282	16678
Chrysolophus amherstiae	NC_020590.1	Galliformes	Phasianidae	Chrysolophus	24.8471	31.1443	30.4306	13.578	55.2777	0.101009	44.7223	-0.392785	16677
Coturnix coturnix	MW574359.1	Galliformes	Phasianidae	Coturnix	24.5808	31.1856	31.1377	13.0958	55.7186	0.117679	44.2814	-0.408519	16700
Coturnix delegorguei	MW574360.1	Galliformes	Phasianidae	Coturnix	24.3502	31.2433	31.3211	13.0854	55.6713	0.125215	44.3287	-0.409619	16698
Coturnix pectoralis	MW574362.1	Galliformes	Phasianidae	Coturnix	24.7245	30.7439	31.3908	13.1409	56.1152	0.118796	43.8848	-0.401119	16696
Coturnix ypsilophora	MW574363.1	Galliformes	Phasianidae	Coturnix	23.9267	31.7706	30.9562	13.3465	54.8829	0.128082	45.1171	-0.408361	16702
Coturnix japonica	NC_003408.1	Galliformes	Phasianidae	Coturnix	24.4415	31.2571	31.1433	13.1581	55.5848	0.120569	44.4152	-0.407497	16697
Crossoptilon auritum	NC_015897.1	Galliformes	Phasianidae	Crossoptilon	24.4502	31.7133	29.7177	14.1188	54.1679	0.0972453	45.8321	-0.383891	16687
Crossoptilon crossoptilon	NC_016679.1	Galliformes	Phasianidae	Crossoptilon	24.4664	31.6906	29.7962	14.0468	54.2626	0.0982212	45.7374	-0.385765	16680
Crossoptilon harmani	NC_026547.1	Galliformes	Phasianidae	Crossoptilon	24.4995	31.6509	29.7986	14.0511	54.298	0.0975933	45.702	-0.3851	16682
Crossoptilon mantchuricum	NC_026548.1	Galliformes	Phasianidae	Crossoptilon	24.4338	31.7196	29.7184	14.1282	54.1522	0.097588	45.8478	-0.383691	16690
Dendroperdix sephaena	MW574367.1	Galliformes	Phasianidae	Dendroperdix	23.7617	32.4061	30.4618	13.3704	54.2235	0.123566	45.7765	-0.415839	16716
Excalfactoria chinensis	NC_004575.1	Galliformes	Phasianidae	Excalfactoria	24.3603	31.156	31.0122	13.4716	55.3724	0.12013	44.6276	-0.396267	16687
Falcipennis falcipennis	MW574370.1	Galliformes	Phasianidae	Falcipennis	25.767	30.441	30.6568	13.1352	56.4238	0.086661	43.5762	-0.39714	16688
Francolinus pintadeanus	NC_011817.1	Galliformes	Phasianidae	Francolinus	24.2782	31.8018	30.5199	13.4	54.7981	0.113905	45.2019	-0.407103	16694
Gallus varius	NC_007238.1	Galliformes	Phasianidae	Gallus	23.78	32.372	30.3045	13.5435	54.0845	0.120635	45.9155	-0.41007	16783
Gallus lafayettii	NC_007239.1	Galliformes	Phasianidae	Gallus	23.9534	32.2902	30.1823	13.574	54.1357	0.11506	45.8643	-0.408079	16841
Gallus sonneratii	NC_007240.1	Galliformes	Phasianidae	Gallus	23.8228	32.3199	30.2179	13.6393	54.0407	0.118339	45.9593	-0.40646	16841
Gallus gallus	NC_053523.1	Galliformes	Phasianidae	Gallus	23.7905	32.4476	30.255	13.5069	54.0455	0.119612	45.9545	-0.412161	16784
Haematortyx sanguiniceps	NC_034001.1	Galliformes	Phasianidae	Haematortyx	23.5361	32.8114	29.5056	14.1469	53.0418	0.112544	46.9582	-0.39747	16692
Ithaginis cruentus	NC_018033.1	Galliformes	Phasianidae	Ithaginis	24.3541	31.4272	30.7259	13.4928	55.08	0.115682	44.92	-0.399253	16683
Lagopus muta	NC_034002.1	Galliformes	Phasianidae	Lagopus	25.8287	30.606	30.2284	13.3369	56.0571	0.0784859	43.9429	-0.392989	16683
Lagopus lagopus	NC_035568.1	Galliformes	Phasianidae	Lagopus	25.6041	30.8329	30.3112	13.2518	55.9153	0.0841823	44.0847	-0.398803	16677
Lophophorus lhuysii	NC_013979.1	Galliformes	Phasianidae	Lophophorus	25.2812	30.5828	30.7803	13.3557	56.0615	0.0980894	43.9385	-0.392074	16712
Lophura erythrophthalma	MW574374.1	Galliformes	Phasianidae	Lophura	24.7032	31.3527	30.4293	13.5148	55.1325	0.103861	44.8675	-0.397568	16678
Lophura ignita	NC_010781.1	Galliformes	Phasianidae	Lophura	24.7064	31.3579	30.3571	13.5786	55.0635	0.102623	44.9365	-0.395653	16688
Lophura nycthemera	NC_012895.1	Galliformes	Phasianidae	Lophura	24.5384	31.6187	30.2218	13.6211	54.7602	0.103788	45.2398	-0.397827	16680
Lophura swinhoii	NC_023779.1	Galliformes	Phasianidae	Lophura	24.7469	31.3724	30.0485	13.8321	54.7954	0.096753	45.2046	-0.38802	16693
Lyrurus mlokosiewiczi	MW574375.1	Galliformes	Phasianidae	Lyrurus	25.7429	30.4637	30.4277	13.3657	56.1706	0.0834044	43.8294	-0.390104	16693
Lyrurus tetrix	NC_024554.1	Galliformes	Phasianidae	Lyrurus	25.832	30.4191	30.3652	13.3837	56.1972	0.0806658	43.8028	-0.388912	16677
Margaroperdix madagarensis	MW574377.1	Galliformes	Phasianidae	Margaroperdix	24.3041	31.3559	31.0865	13.2535	55.3906	0.122447	44.6094	-0.405797	16705
Meleagris gallopavo	NC_010195.2	Galliformes	Phasianidae	Meleagris	25.7192	30.1095	30.7734	13.3979	56.4926	0.0894653	43.5074	-0.384108	16719
Pavo muticus	NC_012897.1	Galliformes	Phasianidae	Pavo	24.7215	31.2133	30.6264	13.4387	55.3479	0.106687	44.6521	-0.398069	16698
Pavo cristatus	NC_024533.1	Galliformes	Phasianidae	Pavo	24.7992	31.1399	30.7144	13.3465	55.5136	0.106553	44.4864	-0.399973	16686
Perdix dauurica	NC_020588.1	Galliformes	Phasianidae	Perdix	24.5178	32.0714	29.4357	13.9751	53.9535	0.0911513	46.0465	-0.393001	16695
Perdix hodgsoniae	NC_023940.1	Galliformes	Phasianidae	Perdix	24.247	32.3193	29.4748	13.9589	53.7218	0.0973136	46.2782	-0.396739	16699
Perdix perdix	NC_039843.1	Galliformes	Phasianidae	Perdix	24.7021	31.8702	29.6305	13.7972	54.3326	0.0907087	45.6674	-0.395751	16699
Phasianus versicolor	NC_010778.1	Galliformes	Phasianidae	Phasianus	25.2621	30.8586	30.6969	13.1823	55.959	0.0971196	44.041	-0.401361	16690
Phasianus colchicus	NC_015526.1	Galliformes	Phasianidae	Phasianus	25.2396	30.8771	30.6314	13.2519	55.8711	0.0965044	44.1289	-0.399403	16692
Polyplectron bicalcaratum	NC_012900.1	Galliformes	Phasianidae	Polyplectron	23.8175	32.3674	29.6192	14.1959	53.4367	0.108571	46.5633	-0.390253	16702
Polyplectron germaini	NC_023264.1	Galliformes	Phasianidae	Polyplectron	23.8218	32.3552	29.6126	14.2104	53.4343	0.108372	46.5657	-0.38966	16699
Polyplectron napoleonis	NC_024615.1	Galliformes	Phasianidae	Polyplectron	23.8882	32.2978	29.4966	14.3174	53.3848	0.105057	46.6152	-0.385722	16710
Polyplectron malacense	NC_044743.1	Galliformes	Phasianidae	Polyplectron	23.8286	32.2768	29.8862	14.0084	53.7148	0.112772	46.2852	-0.394693	16691
Pternistis ahantensis	MW574385.1	Galliformes	Phasianidae	Pternistis	23.564	31.9249	30.4484	14.0628	54.0124	0.127459	45.9876	-0.38841	16678
Pternistis bicalcaratus	MW574386.1	Galliformes	Phasianidae	Pternistis	23.3383	32.1564	30.2135	14.2917	53.5519	0.128384	46.4481	-0.384615	16688
Pternistis swainsonii	MW574387.1	Galliformes	Phasianidae	Pternistis	23.3895	32.2227	29.8975	14.4903	53.287	0.122132	46.713	-0.379602	16687
Ptilopachus petrosus	NC_024616.1	Galliformes	Phasianidae	Ptilopachus	24.7421	31.0678	31.0678	13.1223	55.8099	0.113343	44.1901	-0.406098	16773
Pucrasia macrolopha	NC_020587.1	Galliformes	Phasianidae	Pucrasia	24.5268	31.5105	30.8337	13.1289	55.3606	0.113924	44.6394	-0.41178	16696
Syrmaticus reevesii	NC_010770.1	Galliformes	Phasianidae	Syrmaticus	24.6372	31.5146	30.0096	13.8386	54.6468	0.0983103	45.3532	-0.389741	16678
Syrmaticus ellioti	NC_010771.1	Galliformes	Phasianidae	Syrmaticus	25.1019	30.9504	30.5429	13.4048	55.6448	0.0977816	44.3552	-0.395569	16688
Syrmaticus humiae	NC_010774.1	Galliformes	Phasianidae	Syrmaticus	25.1169	30.9421	30.5466	13.3945	55.6634	0.0975452	44.3366	-0.395783	16686
Tetraogallus altaicus	MW574391.1	Galliformes	Phasianidae	Tetraogallus	23.8617	32.261	30.0683	13.809	53.93	0.115086	46.07	-0.40052	16692
Tetraogallus tibetanus	NC_023939.1	Galliformes	Phasianidae	Tetraogallus	23.7359	32.3868	30.0923	13.785	53.8282	0.118086	46.1718	-0.40288	16692
Tetraogallus himalayensis	NC_027279.1	Galliformes	Phasianidae	Tetraogallus	23.7838	32.3089	30.0803	13.827	53.8641	0.116895	46.1359	-0.400597	16692
Tetraophasis obscurus	NC_018034.1	Galliformes	Phasianidae	Tetraophasis	23.96	32.1183	30.2987	13.623	54.2587	0.116823	45.7413	-0.404344	16707
Tetraophasis szechenyii	NC_020613.1	Galliformes	Phasianidae	Tetraophasis	23.8195	32.2521	30.2591	13.6693	54.0786	0.119079	45.9214	-0.404666	16709
Tetrastes bonasia	NC_020591.1	Galliformes	Phasianidae	Tetrastes	25.7618	30.5602	30.1464	13.5317	55.9081	0.0784251	44.0919	-0.386206	16673
Tetrastes sewerzowi	NC_025318.1	Galliformes	Phasianidae	Tetrastes	25.4833	30.9281	30.1717	13.417	55.6549	0.0842412	44.3451	-0.394883	16658
Tragopan caboti	NC_013619.1	Galliformes	Phasianidae	Tragopan	24.2662	31.5538	30.4358	13.7442	54.702	0.112787	45.298	-0.393164	16727
Tragopan temminckii	NC_020586.1	Galliformes	Phasianidae	Tragopan	24.3229	31.5097	30.3259	13.8416	54.6487	0.109847	45.3513	-0.389585	16728
Tropicoperdix chloropus	MW574393.1	Galliformes	Phasianidae	Tropicoperdix	24.9775	30.3478	30.9825	13.6922	55.96	0.107307	44.04	-0.378195	16703
Tympanuchus cupido	MW574394.1	Galliformes	Phasianidae	Tympanuchus	25.7352	30.5923	30.2689	13.4036	56.0041	0.0809539	43.9959	-0.390689	16697
Xenoperdix udzungwensis	MW574395.1	Galliformes	Phasianidae	Xenoperdix	25.1549	30.8529	30.3669	13.6253	55.5218	0.0938731	44.4782	-0.387326	16512
