# Supplementary material for: Different Evolutionary Trends of Galloanseres: Mitogenomics Analysis
Source: Animals (Basel). 2024 May 11;14(10):1437. doi: 10.3390/ani14101437 (PMC11117303; doi:10.3390/ani14101437)
Supplement: Supplementary file 1 [file animals-14-01437-s001.zip › Table S2.xlsx]

## Sheet: Sheet1
Positive selection test of mitochondrial PCGs in different branches using the free-ratio model
Organism	Model compared	ATP6				ATP8				COX1				COX2				COX3				CYTB				ND1				ND2				ND3				ND4				ND4L				ND5
		|2ΔlnL|	p-value	ω of M0 model	ω of free-ratio model	|2ΔlnL|	p-value	ω of M0 model	ω of free-ratio model	|2ΔlnL|	p-value	ω of M0 model	ω of free-ratio model	|2ΔlnL|	p-value	ω of M0 model	ω of free-ratio model	|2ΔlnL|	p-value	ω of M0 model	ω of free-ratio model	|2ΔlnL|	p-value	ω of M0 model	ω of free-ratio model	|2ΔlnL|	p-value	ω of M0 model	ω of free-ratio model	|2ΔlnL|	p-value	ω of M0 model	ω of free-ratio model	|2ΔlnL|	p-value	ω of M0 model	ω of free-ratio model	|2ΔlnL|	p-value	ω of M0 model	ω of free-ratio model	|2ΔlnL|	p-value	ω of M0 model	ω of free-ratio model	|2ΔlnL|	p-value	ω of M0 model	ω of free-ratio model
Aix galericulata	free-ratio vs. M0	1784.62	7.8232e-216	0.03711	0.0404	73.89	1	0.09551	0.0407	731.758	1.8012e-41	0.00586	0.0001	9417.76	0	0.01927	0.0188	517.915	5.33279e-16	0.01226	0.0241	917.957	4.02444e-68	0.02038	0.0253	619.414	3.40128e-27	0.03188	0.0142	514.053	1.29603e-15	0.04933	0.0632	483.527	1.09337e-12	0.05371	0.0942	3225.06	0	0.03174	0.0424	134.717	1	0.02354	0.037	14012.6	0	0.03984	0.0505
Anas acuta					0.0001				0.0001				0.0001				0.0001				0.0001				0.0058				0.0191				0.014				0.0218				0.0001				0.0001				0.0001
Anas crecca					0.0539				0.1329				0.0001				0.0001				0.0001				0.0084				0.0001				0.0074				0.0499				0.0001				0.0001				0.0179
Anas platyrhynchos					NA				0.0001				0.0001				0.0001				0.0001				NA				NA				0.009				0.9646				NA				NA				NA
Anas poecilorhyncha					NA				0.0001				0.33				0.0001				0.0001				0.0001				NA				0.0435				NA				0.0001				NA				0.0001
Anser albifrons					0.1032				0.0001				0.0001				0.1464				0.0163				0.0001				0.0963				0.0001				0.1084				0.027				0.0001				0.0365
Anser anser					0.0001				0.0001				NA				NA				0.0001				0.0311				NA				0.0001				NA				NA				NA				0.0001
Anser cygnoides					NA				0.0001				NA				NA				0.0001				0.8032				NA				NA				NA				NA				NA				NA
Anser indicus					NA				0.0001				0.0518				0.0001				NA				0.1608				0.0001				0.0001				0.8484				0.3478				NA				NA
Asarcornis scutulata					0.0549				0.0378				0.0001				0.0346				0.0056				0.0271				0.056				0.057				0.0717				0.0508				0.1391				0.0448
Aythya americana					0.0902				0.0001				0.0001				0.0001				0.0001				0.0001				0.0398				0.0694				0.0001				0.0271				0.0001				0.0669
Aythya baeri					NA				0.0001				0.0001				0.0001				0.0001				NA				NA				NA				NA				NA				0.0001				NA
Aythya ferina					0.0609				0.0001				0.0229				0.0001				0.0001				0.0001				0.0148				0.0164				0.1156				0.0001				0.0001				0.1741
Aythya fuligula					NA				0.0001				0.0001				NA				0.022				0.0001				NA				0.3209				0.0203				0.0001				0.035				NA
Aythya marila					0.0001				0.0001				0.0001				NA				0.0001				0.0001				NA				NA				0.0778				0.0001				0.0001				NA
Aythya nyroca					NA				0.0001				0.0001				0.0001				0.0001				NA				NA				0.0001				NA				0.0001				NA				NA
Branta canadensis					0.0313				0.0452				0.006				0.0165				0.0194				0.0366				0.0412				0.0179				0.0595				0.02				0.0078				0.0155
Cairina moschata					0.0131				0.11				0.0098				0.0273				0.0147				0.0245				0.0245				0.0302				0.0001				0.0589				0.0001				0.0453
Cygnus atratus					0.0757				0.1917				0.0051				0.0202				0.0099				0.0241				0.0235				0.0189				0.1353				0.0373				0.0001				0.0609
Cygnus bewickii					0.4003				0.0001				0.0001				0.4715				0.0001				0.0001				0.1713				0.0998				0.0001				0.0001				0.0001				0.1228
Cygnus columbianus					0.1473				0.0001				0.0001				0.0001				0.0001				0.0001				0.0001				0.0001				0.0001				0.0001				0.0001				0.0001
Cygnus cygnus					0.0001				0.0001				0.0001				0.0001				0.0001				0.0001				0.0438				0.1319				0.0001				0.0001				NA				0.0001
Cygnus olor					0.0352				0.0346				0.0001				0.0439				0.0001				0.0204				0.0154				0.0001				0.0258				0.0146				0.0816				0.0442
Dendrocygna javanica					0.017				0.1117				0.0027				0.0079				0.0148				0.0175				0.0239				0.0328				0.0087				0.0121				0.0124				0.0175
Mareca falcata					0.0001				0.0001				0.0001				0.0001				0.0169				0.0001				0.0138				0.0214				0.0001				0.0098				0.0001				0.0061
Mareca penelope					0.0397				0.2211				0.0001				0.0001				0.0001				0.0001				0.0001				0.0312				0.0929				0.0225				0.0001				0.0405
Mareca strepera					0.0001				0.0001				0.0001				0.0001				0.0001				0.0657				0.0607				0.1874				0.0001				0.0001				1.1638				0.0346
Mergus merganser					0.0465				0.1902				0.0096				0.0548				0.0095				0.0295				0.0853				0.0395				NA				0.0885				0.0351				0.0241
Mergus squamatus					0.4356				0.0217				0.0093				0.1365				0.059				0.1558				0.357				0.1908				0.436				0.0377				0.0463				0.0549
Netta rufina					0.0127				0.0001				0.0066				0.0119				0.0175				0.041				0.02				0.092				0.0001				0.066				0.0001				0.02
Spatula clypeata					0.0245				0.0001				0.0115				0.0467				0.0097				0.0353				0.0222				0.0264				0.0449				0.0084				0.0243				0.0072
Tadorna ferruginea					0.0304				0.0611				0.0086				0.0115				0.0089				0.0225				0.0324				0.0114				0.0256				0.0592				0.0001				0.0401
Tadorna tadorna					NA				0.0001				0.0001				0.0001				0.0001				NA				NA				0.2402				0.0001				0.0001				NA				NA
Chauna torquata					0.0146				0.0675				0.0041				0.0055				0.0201				0.009				0.0069				0.0296				0.0388				0.0144				0.0286				0.0145
Anseranas semipalmata					0.0188				0.1299				0.0056				0.0149				0.0109				0.0086				0.0151				0.0327				0.022				0.0262				0.0408				0.0258
Columba livia					0.0233				0.1589				0.0001				NA				0.3583				0.0146				0.0001				0.0184				NA				0.0121				NA				0.0103
Aburria aburri					0.0001				0.0001				0.0001				0.1202				0.1464				0.0888				0.0351				0.074				0.3047				0.0694				0.2182				0.0243
Chamaepetes goudotii					0.0409				0.2219				0.0049				0.0419				0.0001				0.0312				0.0478				0.1266				0.0265				0.0717				0.0118				0.0426
Crax daubentoni					0.0715				0.1889				0.0128				0.0001				0.0182				0.0196				0.0603				0.0846				1.0028				0.01				0.277				0.0689
Crax globulosa					0.132				NA				0.0001				0.06				0.0137				0.0564				0.0508				0.1031				0.0001				0.0494				0.0001				0.1046
Crax rubra					0.1258				0.0001				0.0135				0.0358				0.0402				0.0449				0.0001				0.0732				0.0775				0.0323				0.076				0.0369
Nothocrax urumutum					0.0471				0.4406				0.0101				0.0001				0.0478				0.0297				0.0238				0.023				0.1193				0.0433				0.2176				0.065
Pauxi pauxi					0.0664				0.0447				0.0079				0.0001				0.0166				0.0423				0.0548				0.0427				0.0583				0.0565				0.0411				0.0343
Penelope pileata					0.0732				0.0001				0.0151				0.0001				0.0296				0.0041				0.0203				0.0411				0.0482				0.0285				0.1107				0.0403
Penelopina nigra					0.0737				0.6159				0.0128				0.0079				0.0233				0.0412				0.0746				0.0562				0.0559				0.0198				0.1583				0.0411
Pipile cumanensis					0.0001				0.0001				0.0001				0.0001				0.0001				0.0001				0.0001				0.0861				NA				0.2194				0.33				0.0538
Pipile pipile					0.0001				NA				0.0001				0.0001				0.0375				0.0737				0.0991				0.0001				0.5134				0.018				0.1625				0.0643
Aepypodius arfakianus					0.0001				0.0001				0.0121				0.0001				0.0001				0.0654				0.0246				0.0271				0.0001				0.0857				0.0001				0.0586
Alectura lathami					0.0001				0.0001				0.0001				0.0001				0.0001				0.0069				0.0258				0.1834				0.0001				0.0546				0.0001				0.094
Leipoa ocellata					0.0222				0.1435				0.0072				0.0001				0.0001				0.0131				0.0224				0.087				0.0245				0.0269				0.0723				0.0545
Macrocephalon maleo					0.0413				0.1319				0.0024				0.0199				0.0107				0.0143				0.0187				0.0397				0.0567				0.0351				0.011				0.0558
Talegalla fuscirostris					0.0377				0.0984				0.0149				0.0085				0.0044				0.0453				0.0471				0.0198				0.0287				0.0381				0.0001				0.0304
Acryllium vulturinum					0.0237				0.0001				0.0079				0.0001				0.0161				0.0268				0.0523				0.047				0.0314				0.0264				0.0001				0.0436
Agelastes niger					0.0089				0.0001				0.0115				0.0065				0.0145				0.043				0.0204				0.0274				0.0172				0.0328				0.0202				0.0328
Guttera pucherani					0.0804				0.0799				0.0001				0.0199				0.0034				0.0166				0.0175				0.0097				0.0395				0.0273				0.0183				0.0249
Numida meleagris					0.0235				0.0405				0.0102				0.0067				0.0085				0.0039				0.0286				0.0132				0.0209				0.0249				0.0001				0.016
Callipepla californica					0.0371				0.1822				0.0001				0.0001				0.0438				0.0268				0.015				0.0457				0.0001				0.0272				0.0001				0.0189
Callipepla douglasii					0.1139				0.0001				0.0001				0.0164				0.0171				0.0589				0.0001				0.0153				0.1032				0.0285				0.0001				0.0317
Callipepla squamata					0.0001				0.0001				0.0122				0.0235				0.0001				0.0232				0.0263				0.0098				0.0597				0.034				0.0987				0.0533
Colinus virginianus					0.0181				0.0581				0.0001				0.0222				0.0082				0.0271				0.0321				0.0215				0.2452				0.0225				0.0001				0.0303
Dactylortyx thoracicus					0.0274				0.2374				0.008				0.0283				0.0084				0.0246				0.0297				0.0657				0.0658				0.0295				0.0198				0.0565
Dendrortyx macroura					0.0241				0.0636				0.0033				0.0001				0.02				0.0246				0.0319				0.1188				0.1098				0.0539				0.0229				0.0495
Odontophorus gujanensis					0.0271				0.1038				0.0098				0.0243				0.0267				0.0241				0.0407				0.0267				0.1527				0.0339				0.0571				0.0258
Philortyx fasciatus					0.0319				NA				0.0082				0.0131				0.0318				0.0209				0.0095				0.0798				0.0838				0.0265				0.0001				0.0522
Rhynchortyx cinctus					0.0518				0.9387				0.0106				0.031				0.0104				0.0133				0.03				0.0446				0.1392				0.0204				0.0127				0.0333
Alectoris chukar					0.0278				0.0829				0.0057				0.018				0.0001				0.0119				0.0284				0.0291				0.0425				0.0376				0.0054				0.0266
Arborophila ardens					0.0707				NA				0.0001				0.0001				0.0409				0.0189				0.0001				0.1287				0.0001				0.0556				0.0001				0.0583
Arborophila atrogularis					0.1412				0.2384				0.0001				0.0313				0.0363				0.0245				0.1018				0.0677				0.0001				0.0385				0.0001				0.0395
Arborophila brunneopectus					0.119				0.2389				0.0001				0.0463				0.0444				0.0125				0.0967				0.1458				0.1482				0.0806				0.0001				0.0778
Arborophila cambodiana					0.1544				0.4046				0.0248				0.0283				0.0295				0.0742				0.0888				0.1228				0.1344				0.1804				NA				0.0958
Arborophila crudigularis					0.0372				NA				0.0247				0.0001				0.0802				0.0356				0.0683				0.1741				0.0001				0.0314				0.0001				0.0169
Arborophila hyperythra					0.1326				0.3722				0.0001				0.0001				0.0001				0.0001				0.0528				0.1736				0.0001				0.0542				0.1099				0.0422
Arborophila javanica					0.0001				0.0001				0.0001				0.0001				0.0001				0.0001				0.0001				0.0001				0.0001				0.1654				0.1117				0.2693
Arborophila mandellii					0.1285				0.0787				0.0109				0.0305				0.0132				0.0243				0.0137				0.083				0.0359				0.0533				0.0001				0.0628
Arborophila orientalis					0.4315				NA				0.0001				0.0001				0.0001				0.0001				0.5706				0.0001				0.0001				1.172				NA				0.2819
Arborophila rufipectus					0.0726				0.1359				0.0108				0.0657				0.1102				0.031				0.0202				0.1066				0.0737				0.0471				0.0598				0.0548
Arborophila torqueola					0.0376				NA				0.0001				0.0216				0.0616				0.1908				0.0371				0.0299				NA				0.0001				0.0614				0.1175
Bambusicola fytchii					0.0161				NA				0.0062				0.0178				0.0573				0.0086				0.0797				0.0223				0.048				0.0349				0.0001				0.0418
Bambusicola thoracicus					0.0257				NA				0.0033				NA				0.0261				0.0045				0.0286				0.041				0.018				0.0284				0.0302				0.1003
Centrocercus urophasianus					0.0107				0.1734				0.0098				0.0148				0.0099				0.0299				0.0201				0.0433				0.0699				0.0099				0.0001				0.0496
Chrysolophus amherstiae					NA				0.0001				0.0001				0.0001				0.0001				0.0001				0.0001				0.0329				0.1553				0.0215				0.0001				0.0476
Chrysolophus pictus					0.0001				0.0001				0.0001				0.0001				0.0001				0.0001				0.0353				0.0001				0.0611				0.1333				0.0001				0.1637
Coturnix coturnix					0.0769				NA				0.0816				0.0001				0.0001				0.0001				0.0001				0.0709				0.0001				0.0001				0.0001				0.0115
Coturnix delegorguei					0.0442				0.751				0.0206				0.0243				0.0001				0.0734				0.0553				0.0538				0.1194				0.0469				0.0317				0.064
Coturnix japonica					0.0284				0.0965				0.0001				0.0001				0.0001				0.0885				0.0001				0.0262				0.4416				0.0425				0.0001				0.0001
Coturnix pectoralis					0.0402				0.0001				0.0001				0.0001				0.0438				0.0066				0.0001				0.0731				0.026				0.0058				0.0533				0.0186
Coturnix ypsilophora					0.0964				0.0973				0.0092				0.0481				0.0001				0.0221				0.015				0.0343				0.0388				0.0222				0.0001				0.0276
Crossoptilon auritum					0.0001				NA				0.0001				0.0001				0.0001				NA				0.0001				0.0001				0.0001				0.0001				NA				0.0001
Crossoptilon crossoptilon					NA				NA				0.0001				NA				NA				0.0001				0.0001				NA				NA				0.0001				NA				NA
Crossoptilon harmani					NA				NA				0.0001				0.3327				0.0001				0.272				0.0001				0.3161				NA				0.0001				NA				0.0001
Crossoptilon mantchuricum					0.0001				NA				0.0001				0.0001				0.0001				NA				0.0001				NA				0.7148				0.1093				NA				0.0001
Dendroperdix sephaena					0.0587				0.0792				0.0099				0.0093				0.0078				0.017				0.0584				0.0647				0.0835				0.0213				0.0139				0.0479
Excalfactoria chinensis					0.0203				0.6132				0.0028				0.0252				0.0191				0.0029				0.0001				0.0357				0.029				0.043				0.0201				0.0275
Falcipennis falcipennis					0.0259				0.3074				0.0001				0.0126				0.0073				0.0109				0.0238				0.0708				0.1097				0.0404				0.0532				0.0595
Francolinus pintadeanus					0.0533				0.0618				0.0021				0.0254				0.0041				0.0094				0.0147				0.0207				0.0244				0.0157				0.0001				0.0364
Gallus gallus					0.0001				0.1015				0.0001				0.0001				0.0069				0.038				0.0505				0.0001				0.2359				0.0363				NA				0.0001
Gallus lafayettii					0.0455				0.0001				0.0001				0.0001				0.0575				0.0001				0.0288				0.0234				0.0001				0.0746				0.0425				0.0351
Gallus sonneratii					0.0001				0.2957				0.0001				0.0001				0.0001				0.0324				0.0424				0.024				0.0583				0.0341				0.0001				0.0383
Gallus varius					0.1143				0.0001				0.0125				0.0375				0.0156				0.0001				0.0708				0.6389				0.0851				0.0668				0.0767				0.049
Haematortyx sanguiniceps					0.0589				0.0165				0.0021				0.0291				0.0172				0.0158				0.0275				0.0644				0.0991				0.0541				0.0258				0.0482
Ithaginis cruentus					0.0128				0.1096				0.0073				0.0101				0.0001				0.0194				0.0204				0.0444				0.028				0.0272				0.0247				0.0278
Lagopus lagopus					0.0466				0.2992				0.0001				0.0001				0.0001				0.0242				0.0259				0.0791				0.0001				0.0069				0.0001				0.0269
Lagopus muta					0.0193				NA				0.0116				0.0001				0.0001				0.0001				0.0001				0.0377				0.0001				0.0543				0.0001				0.0451
Lophophorus lhuysii					0.0644				0.1222				0.0028				0.0001				0.0083				0.0213				0.0362				0.061				0.1808				0.0275				0.0152				0.0277
Lophura erythrophthalma					0.0495				1.2725				0.0001				0.0001				0.0254				0.0339				0.0626				0.0333				0.1793				0.1398				0.0001				0.0384
Lophura ignita					0.0459				0.3522				0.0001				0.0001				0.0929				0.0312				0.0586				0.0904				0.0001				0.0251				0.0001				0.0392
Lophura nycthemera					0.0852				0.0001				0.0001				0.0001				0.0001				0.0101				0.0001				0.068				0.1622				0.0167				0.0407				0.0469
Lophura swinhoii					0.0001				0.3307				0.0001				0.0001				0.0264				0.0092				0.0274				0.0722				0.0001				0.0549				0.0001				0.0429
Lyrurus mlokosiewiczi					0.0454				0.0001				0.0277				0.0001				0.0001				0.0244				0.0403				0.0323				0.0001				0.0001				0.0001				0.0463
Lyrurus tetrix					0.0001				0.0799				0.0225				0.0001				0.0001				0.0394				0.0001				0.0793				0.1154				0.033				0.0001				0.0785
Margaroperdix madagarensis					0.0129				NA				0.0001				0.0305				0.0213				0.0276				0.0197				0.1107				0.0137				0.0468				0.0086				0.0364
Meleagris gallopavo					0.0239				0.1301				0.0047				0.0283				0.0328				0.0194				0.0107				0.0707				0.0444				0.0224				0.0266				0.0311
Pavo cristatus					0.1133				0.1704				0.0001				0.0001				0.0001				0.0201				0.0337				0.0551				NA				0.0521				0.0338				0.0489
Pavo muticus					0.3267				0.0001				0.0001				0.0001				0.0001				0.0301				0.1758				0.0619				0.0355				0.0248				0.0001				0.1151
Perdix dauurica					0.0335				0.1748				0.0001				0.0001				0.0001				0.0201				0.0001				0.0158				0.089				0.1322				0.0001				0.0458
Perdix hodgsoniae					0.1671				0.8187				0.012				0.0001				0.0442				0.0293				0.0178				0.1333				0.105				0.0595				0.0001				0.052
Perdix perdix					0.1298				0.0001				0.0001				0.0001				0.061				0.0654				0.0699				0.0855				0.3536				0.0651				0.1465				0.0751
Phasianus colchicus					0.0508				0.0001				0.0302				0.0544				0.1514				0.0367				0.465				0.0547				0.0001				0.1441				0.0332				0.0679
Phasianus versicolor					0.2114				0.0001				0.0262				0.0001				0.0251				0.1994				0.0608				0.1156				0.0001				0.0493				0.0001				0.0815
Polyplectron bicalcaratum					0.0492				0.8705				0.0001				0.0001				0.0544				0.0643				0.0672				0.0916				0.1182				0.0327				0.0001				0.0884
Polyplectron germaini					0.0001				0.0001				0.0202				0.0001				0.0001				0.0096				0.0001				0.0202				0.0001				0.0639				0.2083				0.0719
Polyplectron malacense					0.1024				0.0841				0.0001				0.0207				0.0074				0.0505				0.0081				0.0778				0.0001				0.0898				0.0001				0.0425
Polyplectron napoleonis					0.0178				0.0001				0.0046				0.0001				0.0514				0.0392				0.0001				0.0546				0.0001				0.058				0.015				0.0689
Pternistis ahantensis					0.0418				NA				0.0218				0.0395				0.0476				0.0588				0.0177				0.1025				0.02				0.0441				0.0164				0.0694
Pternistis bicalcaratus					0.0482				0.0001				0.0053				0.0127				0.07				0.0227				0.0136				0.164				NA				0.0162				0.0226				0.0682
Pternistis swainsonii					0.1208				0.2528				0.0001				0.0653				0.0001				0.033				0.0799				0.0216				0.0223				0.0297				0.0001				0.0669
Ptilopachus petrosus					0.0676				0.1694				0.0106				0.0037				0.0049				0.0234				0.0276				0.0257				0.141				0.0211				0.0111				0.0326
Pucrasia macrolopha					0.0522				0.3357				0.0001				0.0101				0.0028				0.0137				0.0237				0.0323				0.0326				0.0342				0.0046				0.0275
Syrmaticus ellioti					NA				NA				NA				0.0001				0.0001				0.0001				NA				0.0001				NA				NA				0.0001				NA
Syrmaticus humiae					NA				NA				NA				0.0001				0.0001				0.0001				NA				0.0001				NA				NA				0.0001				0.3737
Syrmaticus reevesii					0.0153				0.1891				0.0081				0.045				0.0179				0.0076				0.0458				0.0275				0.0146				0.0244				0.0332				0.0361
Tetraogallus altaicus					0.1232				NA				0.0324				0.0001				0.0001				0.0001				0.0001				0.0199				0.1401				0.0261				0.0001				0.0505
Tetraogallus himalayensis					0.212				NA				0.0001				0.0001				0.1755				0.0305				0.1344				0.1167				0.0001				0.0273				0.0001				0.078
Tetraogallus tibetanus					0.0706				0.0001				0.0001				0.0001				0.0544				0.0309				0.066				0.0786				NA				0.0207				0.0196				0.04
Tetraophasis obscurus					0.0728				0.0001				0.0178				0.2296				0.0001				0.0548				0.1305				0.0281				0.0001				0.0613				0.0001				0.1513
Tetraophasis szechenyii					0.0001				0.3504				0.02				0.0001				0.0001				0.0539				0.0001				0.1152				0.119				0.0472				0.0001				0.1414
Tetrastes bonasia					0.0001				0.2718				0.0169				0.0001				0.0258				0.0272				0.0228				0.0844				NA				0.0525				0.0001				0.1019
Tetrastes sewerzowi					0.1066				NA				0.0083				0.0209				0.0484				0.0844				0.0675				0.1537				0.0823				0.0367				0.0936				0.0232
Tragopan caboti					0.0675				0.0001				0.0001				0.0001				0.0161				0.0088				NA				0.1113				0.3044				0.0478				0.0001				0.0439
Tragopan temminckii					0.0209				0.0001				0.0001				0.0001				0.0001				0.0195				0.0295				0.0874				0.0601				0.0362				0.0001				0.0394
Tropicoperdix chloropus					0.0276				0.0001				0.0089				0.0224				0.0125				0.0151				0.0453				0.0381				0.0857				0.0236				0.0375				0.0296
Tympanuchus cupido					0.0727				0.0789				0.0001				0.0111				0.0001				0.0045				0.0382				0.0235				0.0001				0.0262				0.0001				0.0315
Xenoperdix udzungwensis					0.0361				0.035				0.0078				0.0253				0.0172				0.0166				0.0406				0.0385				0.0695				0.0202				0.0001				0.0248
[truncated: 4 more columns]
