# Supplementary material for: Different Evolutionary Trends of Galloanseres: Mitogenomics Analysis
Source: Animals (Basel). 2024 May 11;14(10):1437. doi: 10.3390/ani14101437 (PMC11117303; doi:10.3390/ani14101437)
Supplement: Supplementary file 1 [file animals-14-01437-s001.zip › Table S3.xlsx]

## Sheet: Sheet1
The root-to-tip ω of mitochondrial PCGs
Organism	ATP6	COX1	COX2	COX3	CYTB	ND1	ND2	ND3	ND4	ND5	ND6
Aix galericulata	0.0351	0.0016	0.0158	0.003	0.0502	0.0245	0.0442	0.0799	0.0246	0.0536	0.1609
Anas acuta	0.0968	0.0017	0.0713	0.0021	0.0088	0.0486	0.0469	0.0287	0.0146	0.0611	0.1296
Anas crecca	0.0249	0.0035	0.0175	0.005	0.016	0.0429	0.0251	0.0679	0.0262	0.0295	0.2289
Anas platyrhynchos	0.0325	0.0044	0.0333	0.0052	0.0111	0.0466	0.023	0.0757	0.0258	0.0365	0.2185
Anas poecilorhyncha	0.029	0.0134	0.015	0.0025	0.0136	0.0305	0.0254	0.2033	0.0247	0.0274	0.1812
Anser albifrons	0.029	0.0162	0.0121	0.0025	0.0285	0.0262	0.0254	0.2964	0.0709	0.0291	0.1659
Anser anser	0.029	0.0117	0.0134	0.0023	0.0999	0.0305	0.029	0.3345	0.0247	0.0291	0.2449
Anser cygnoides	0.0329	0.0056	0.1805	0.0058	0.0136	0.0438	0.0293	0.0299	0.0235	0.0435	0.2035
Anser indicus	0.0327	0.005	0.1599	0.0058	0.0146	0.0352	0.0302	0.0453	0.029	0.0477	0.2041
Asarcornis scutulata	0.0302	0.0006	0.0077	0.0111	0.0066	0.0168	0.0244	0.054	0.0197	0.0244	0.1556
Aythya americana	0.0275	0.0006	0.0094	0.0085	0.0125	0.0199	0.0404	0.0491	0.018	0.0301	0.1383
Aythya baeri	0.0311	0.0006	0.0094	0.0085	0.006	0.0138	0.0248	0.0576	0.02	0.0306	0.1408
Aythya ferina	0.0324	0.0006	0.0078	0.0085	0.0123	0.0153	0.0157	0.0604	0.0171	0.0293	0.185
Aythya fuligula	0.0275	0.0006	0.0078	0.0085	0.012	0.0174	0.0164	0.0579	0.0171	0.0276	0.203
Aythya marila	0.0346	0.028	0.0078	0.0085	0.0102	0.0153	0.0194	0.0615	0.0197	0.0292	0.1306
Aythya nyroca	0.0314	0.0005	0.0072	0.0078	0.0102	0.0153	0.1793	0.1297	0.0181	0.0292	0.2985
Branta canadensis	0.0223	0.0102	0.0064	0.0115	0.0251	0.0128	0.3168	0.0409	0.0375	0.0398	0.2479
Cairina moschata	0.036	0.0098	0.0115	0.0103	0.0263	0.0158	0.2423	0.0348	0.0397	0.0338	0.2063
Cygnus atratus	0.0297	0.0128	0.0083	0.0148	0.0116	0.0394	0.1915	0.031	0.0767	0.0323	0.1774
Cygnus bewickii	0.0284	0.0128	0.0128	0.0136	0.0126	0.0397	0.1635	0.0437	0.0667	0.0279	0.1397
Cygnus columbianus	0.027	0.0124	0.0108	0.0145	0.011	0.0613	0.153	0.0251	0.0628	0.0448	0.1416
Cygnus cygnus	0.0279	0.0115	0.0088	0.0143	0.0123	0.0567	0.1451	0.0283	0.0577	0.0422	0.1447
Cygnus olor	0.0229	0.0116	0.01	0.0132	0.0112	0.0532	0.2114	0.0423	0.0549	0.0416	0.1385
Dendrocygna javanica	0.0203	0.0135	0.0162	0.017	0.0103	0.027	0.2109	0.0632	0.0844	0.0373	0.1829
Mareca falcata	0.0631	0.0122	0.0139	0.0146	0.013	0.0237	0.1719	0.0934	0.0609	0.0384	0.1186
Mareca penelope	0.0625	0.0137	0.0161	0.0128	0.0158	0.024	0.1668	0.0878	0.0634	0.0385	0.1256
Mareca strepera	0.0329	0.0092	0.04	0.0077	0.0857	0.0206	0.1864	0.0569	0.067	0.045	0.1193
Mergus merganser	0.0243	0.0091	0.0309	0.0071	0.0708	0.0198	0.1555	0.0666	0.0613	0.0479	0.0966
Mergus squamatus	0.0284	0.0077	0.0309	0.011	0.0747	0.0249	0.1614	0.0757	0.0589	0.0491	0.1024
Netta rufina	0.0343	0.0087	0.035	0.0067	0.084	0.0201	0.1775	0.0435	0.0924	0.043	0.133
Spatula clypeata	0.028	0.016	0.0739	0.0082	0.0165	0.0264	0.1459	0.0435	0.053	0.0513	0.3669
Tadorna ferruginea	0.0263	0.0135	0.0653	0.0088	0.0249	0.0295	0.1482	0.0399	0.0713	0.0491	0.285
Tadorna tadorna	0.0281	0.0133	0.0592	0.0072	0.0232	0.0269	0.1412	0.2157	0.0723	0.0731	0.2796
Chauna torquata	0.0438	0.0126	0.0361	0.0234	0.0128	0.022	0.2006	0.1473	0.0504	0.1176	0.1942
Anseranas semipalmata	0.0361	0.0038	0.1589	0.0071	0.0147	0.0335	0.035	0.0571	0.0266	0.0485	0.229
Aburria aburri	0.0324	0.0017	0.0114	0.0133	0.0106	0.0069	0.0339	0.0206	0.0208	0.0176	0.2664
Chamaepetes goudotii	0.0538	0.0124	0.0461	0.0136	0.0163	0.0342	0.239	0.108	0.0532	0.063	0.2263
Crax daubentoni	0.0137	0.0139	0.0085	0.0103	0.0154	0.0344	0.2137	0.0353	0.0502	0.036	0.1912
Crax globulosa	0.0253	0.0108	0.0092	0.0076	0.0102	0.0339	0.2107	0.0453	0.0448	0.0347	0.151
Crax rubra	0.0172	0.0117	0.0064	0.0092	0.0115	0.0397	0.2169	0.0443	0.0447	0.0378	0.1555
Nothocrax urumutum	0.0607	0.0077	0.0315	0.0054	0.0787	0.0323	0.1708	0.0379	0.0863	0.0509	0.1113
Pauxi pauxi	0.0283	0.0081	0.0343	0.0058	0.0789	0.0264	0.1826	0.0473	0.0824	0.0826	0.114
Penelope pileata	0.0199	0.0074	0.0308	0.0063	0.0767	0.0228	0.1509	0.0502	0.0801	0.0415	0.1252
Penelopina nigra	0.0273	0.0069	0.0286	0.0097	0.0709	0.0202	0.1518	0.0425	0.0772	0.0408	0.1041
Pipile cumanensis	0.0256	0.0125	0.0291	0.008	0.0233	0.0283	0.1603	0.0563	0.0594	0.0595	0.1238
Pipile pipile	0.0317	0.0124	0.0468	0.008	0.0234	0.0384	0.1536	0.0471	0.0605	0.0602	0.1238
Aepypodius arfakianus	0.0149	0.0021	0.0147	0.0063	0.0107	0.0196	0.0291	0.0183	0.0161	0.0234	0.2704
Alectura lathami	0.0687	0.0017	0.0189	0.0021	0.0088	0.0241	0.0344	0.0287	0.0146	0.0458	0.1296
Leipoa ocellata	0.0513	0.0087	0.0086	0.0117	0.0119	0.0315	0.1516	0.104	0.0516	0.0309	0.1126
Macrocephalon maleo	0.0464	0.0129	0.0199	0.0081	0.0149	0.028	0.171	0.0916	0.0621	0.0417	0.1231
Talegalla fuscirostris	0.0281	0.0133	0.0592	0.0072	0.0232	0.0269	0.1412	0.2163	0.0723	0.0517	0.3652
Acryllium vulturinum	0.0335	0.002	0.0137	0.0102	0.0104	0.0111	0.0354	0.0164	0.0247	0.0214	0.2752
Agelastes niger	0.0301	0.0009	0.0188	0.0016	0.0496	0.0232	0.0416	0.0643	0.0208	0.0512	0.1776
Guttera pucherani	0.142	0.0094	0.0094	0.0175	0.0128	0.106	0.1341	0.1299	0.1681	0.0677	0.1053
Numida meleagris	0.0413	0.0077	0.0315	0.0054	0.0779	0.0205	0.1701	0.0381	0.0888	0.0448	0.1233
Callipepla californica	0.0267	0.0063	0.011	0.0108	0.0182	0.0097	0.2439	0.0295	0.0377	0.0509	0.1786
Callipepla douglasii	0.0267	0.008	0.011	0.0108	0.0266	0.0095	0.2178	0.0295	0.0429	0.0439	0.1642
Callipepla squamata	0.0339	0.0159	0.0063	0.014	0.044	0.0503	0.2975	0.0411	0.0652	0.0385	0.1769
Colinus virginianus	0.0326	0.0217	0.0099	0.0077	0.0095	0.0207	0.2438	0.0596	0.0559	0.038	0.32
Dactylortyx thoracicus	0.0317	0.0107	0.0094	0.0144	0.0138	0.0512	0.2119	0.0456	0.0545	0.0398	0.1295
Dendrortyx macroura	0.0183	0.0205	0.0173	0.0212	0.0407	0.0328	0.2877	0.0837	0.0719	0.0558	0.1226
Odontophorus gujanensis	0.0278	0.0075	0.0356	0.0055	0.0783	0.0228	0.1777	0.0419	0.0819	0.0816	0.1139
Philortyx fasciatus	0.0317	0.0122	0.0303	0.0086	0.0206	0.0298	0.1652	0.0585	0.0609	0.0512	0.1428
Rhynchortyx cinctus	0.0295	0.0159	0.0532	0.0087	0.0211	0.0253	0.1169	0.095	0.0458	0.0563	0.2395
Alectoris chukar	0.0224	0.0019	0.0212	0.0023	0.01	0.0354	0.0531	0.0328	0.0101	0.0452	0.1512
Arborophila ardens	0.0906	0.0047	0.0242	0.0224	0.0358	0.0839	0.0662	0.0834	0.0289	0.0335	0.16
Arborophila atrogularis	0.035	0.0047	0.014	0.0153	0.0147	0.0386	0.0409	0.1685	0.0361	0.0291	0.1506
Arborophila brunneopectus	0.0421	0.0007	0.0166	0.0061	0.0123	0.0265	0.031	0.0523	0.0234	0.0309	0.1708
Arborophila cambodiana	0.0328	0.0013	0.0127	0.0067	0.0125	0.0223	0.039	0.0385	0.0225	0.0265	0.1252
Arborophila crudigularis	0.0343	0.0006	0.0096	0.0039	0.0079	0.0176	0.0221	0.1404	0.0172	0.0262	0.2322
Arborophila hyperythra	0.0343	0.0006	0.0096	0.0039	0.0079	0.0176	0.0245	0.1409	0.0189	0.0262	0.1203
Arborophila javanica	0.0257	0.0017	0.0096	0.0036	0.0062	0.0176	0.029	0.0354	0.0158	0.0296	0.2424
Arborophila mandellii	0.0282	0.0017	0.0096	0.0054	0.0062	0.0176	0.0555	0.0306	0.0158	0.0296	0.2449
Arborophila orientalis	0.0312	0.0023	0.0089	0.0036	0.0054	0.0158	0.0279	0.0385	0.0214	0.0432	0.2736
Arborophila rufipectus	0.0339	0.0005	0.0089	0.0036	0.0054	0.018	0.0327	0.0289	0.0236	0.0343	0.2399
Arborophila torqueola	0.0408	0.002	0.0115	0.0129	0.0135	0.0188	0.0252	0.0657	0.0208	0.0248	0.1544
Bambusicola fytchii	0.0314	0.0005	0.0072	0.0078	0.0102	0.0153	0.1582	0.2101	0.0197	0.0292	0.3103
Bambusicola thoracicus	0.0164	0.0088	0.009	0.0071	0.0116	0.0116	0.3858	0.0475	0.0468	0.0428	0.2838
Centrocercus urophasianus	0.0307	0.0162	0.0063	0.0185	0.0422	0.0451	0.2942	0.0498	0.0626	0.0436	0.1799
Chrysolophus amherstiae	0.0347	0.0125	0.031	0.0206	0.0097	0.0306	0.2022	0.263	0.0466	0.1221	0.2255
Chrysolophus pictus	0.0395	0.0152	0.0051	0.0116	0.0134	0.0302	0.2784	0.0645	0.0535	0.0377	0.2836
Coturnix coturnix	0.0369	0.0202	0.0025	0.0124	0.0072	0.0264	0.1967	0.0542	0.0418	0.038	0.2158
Coturnix delegorguei	0.0305	0.0163	0.0172	0.0303	0.0186	0.0269	0.197	0.0795	0.0446	0.0383	0.2169
Coturnix japonica	0.0848	0.0147	0.002	0.0148	0.0149	0.031	0.1669	0.1697	0.0339	0.0385	0.1405
Coturnix pectoralis	0.0848	0.0147	0.002	0.0107	0.0067	0.02	0.1765	0.1267	0.0563	0.0372	0.1632
Coturnix ypsilophora	0.0193	0.016	0.0102	0.0098	0.0072	0.0278	0.2505	0.0403	0.0555	0.0349	0.2283
Crossoptilon auritum	0.022	0.016	0.0073	0.0163	0.0105	0.0436	0.2595	0.0354	0.0645	0.0311	0.2346
Crossoptilon crossoptilon	0.0206	0.014	0.0119	0.0161	0.0093	0.0426	0.2262	0.0332	0.0594	0.0318	0.2009
Crossoptilon harmani	0.0194	0.0137	0.0094	0.0155	0.0416	0.0465	0.1863	0.0311	0.0762	0.0361	0.181
Crossoptilon mantchuricum	0.0194	0.0135	0.0099	0.0137	0.0417	0.0452	0.1912	0.0214	0.0757	0.04	0.1942
Dendroperdix sephaena	0.0304	0.0224	0.0148	0.0162	0.026	0.0299	0.3197	0.0723	0.0781	0.049	0.1516
Excalfactoria chinensis	0.0218	0.0215	0.0222	0.0256	0.0261	0.0311	0.2954	0.0828	0.0766	0.0495	0.1226
Falcipennis falcipennis	0.0222	0.0119	0.0112	0.0184	0.0145	0.0286	0.2077	0.0968	0.1022	0.0353	0.1903
Francolinus pintadeanus	0.0255	0.0097	0.0112	0.0148	0.013	0.0218	0.2031	0.0968	0.1046	0.0394	0.1749
Gallus gallus	0.0339	0.0119	0.014	0.0138	0.0155	0.0307	0.1688	0.0749	0.0962	0.0475	0.1644
Gallus lafayettii	0.0326	0.0089	0.0143	0.0132	0.0096	0.0291	0.1484	0.0574	0.0799	0.0486	0.1268
Gallus sonneratii	0.1107	0.0082	0.0144	0.0128	0.0078	0.0262	0.1614	0.0741	0.0849	0.0502	0.1058
Gallus varius	0.1119	0.0101	0.0094	0.0142	0.0104	0.0743	0.1538	0.0582	0.0821	0.0477	0.1061
Haematortyx sanguiniceps	0.106	0.0094	0.0094	0.0175	0.0128	0.0653	0.1341	0.1299	0.0962	0.0668	0.1259
Ithaginis cruentus	0.0436	0.0099	0.0116	0.0132	0.0164	0.0268	0.1748	0.1231	0.0597	0.0349	0.1375
Lagopus lagopus	0.0512	0.0105	0.0139	0.0114	0.0181	0.0283	0.1747	0.124	0.0576	0.0349	0.1477
Lagopus muta	0.0456	0.0097	0.0108	0.0096	0.0153	0.0287	0.1818	0.1217	0.0629	0.0352	0.1323
Lophophorus lhuysii	0.0516	0.0103	0.0106	0.0083	0.017	0.0361	0.15	0.1111	0.055	0.0347	0.1195
Lophura erythrophthalma	0.0459	0.0087	0.0093	0.0115	0.0176	0.0278	0.1492	0.1405	0.059	0.0333	0.125
Lophura ignita	0.0503	0.015	0.0093	0.0115	0.0108	0.0278	0.1529	0.1065	0.0555	0.0342	0.1271
Lophura nycthemera	0.0429	0.0112	0.0083	0.0125	0.0166	0.0337	0.1814	0.1008	0.0621	0.0366	0.1454
Lophura swinhoii	0.0568	0.0108	0.0128	0.0224	0.0157	0.0416	0.1723	0.0863	0.0593	0.0416	0.1126
Lyrurus mlokosiewiczi	0.0487	0.0137	0.0128	0.0078	0.0131	0.0294	0.1635	0.0979	0.0591	0.0391	0.1126
Lyrurus tetrix	0.0388	0.0124	0.0157	0.0081	0.0128	0.0224	0.1829	0.093	0.0662	0.0356	0.1413
Margaroperdix madagarensis	0.0272	0.0093	0.0338	0.0113	0.0839	0.0187	0.1772	0.0453	0.0646	0.0454	0.1144
Meleagris gallopavo	0.0358	0.0082	0.0327	0.0071	0.0783	0.0209	0.1676	0.0453	0.0653	0.0446	0.1091
Pavo cristatus	0.0219	0.0078	0.0341	0.0067	0.074	0.0203	0.1588	0.0574	0.0785	0.0462	0.1243
Pavo muticus	0.0211	0.008	0.0328	0.0089	0.0743	0.0242	0.1571	0.0598	0.079	0.0414	0.1214
Perdix dauurica	0.0302	0.0073	0.0292	0.0065	0.0661	0.024	0.1937	0.0453	0.0923	0.0395	0.0938
Perdix hodgsoniae	0.0221	0.0065	0.0267	0.006	0.0687	0.0227	0.1445	0.0554	0.0903	0.036	0.0925
Perdix perdix	0.031	0.0132	0.0414	0.0068	0.0211	0.0238	0.1847	0.0516	0.0651	0.0587	0.1557
Phasianus colchicus	0.0269	0.0108	0.031	0.0085	0.0185	0.0303	0.1663	0.053	0.06	0.0512	0.1509
Phasianus versicolor	0.0311	0.0108	0.031	0.0097	0.0176	0.0304	0.1683	0.0734	0.061	0.0516	0.1489
Polyplectron bicalcaratum	0.0254	0.0163	0.0731	0.0105	0.0187	0.0276	0.1555	0.1088	0.0507	0.0557	0.3438
Polyplectron germaini	0.0318	0.0165	0.0672	0.0116	0.0292	0.0361	0.1523	0.1068	0.0505	0.0546	0.2875
Polyplectron malacense	0.0236	0.0171	0.0657	0.0101	0.0254	0.0327	0.1474	0.1086	0.0517	0.0612	0.2924
Polyplectron napoleonis	0.0205	0.0151	0.0602	0.0083	0.0221	0.027	0.1299	0.1029	0.0516	0.0506	0.3001
Pternistis ahantensis	0.0224	0.0144	0.0602	0.0083	0.0236	0.0288	0.1327	0.1029	0.0485	0.0492	0.277
Pternistis bicalcaratus	0.0321	0.0144	0.0572	0.0098	0.0229	0.0325	0.124	0.1006	0.0515	0.0535	0.2625
Pternistis swainsonii	0.028	0.015	0.0574	0.0104	0.0244	0.0313	0.1252	0.1049	0.0505	0.0548	0.2649
Ptilopachus petrosus	0.0262	0.0152	0.0573	0.0072	0.0207	0.0258	0.1231	0.1086	0.0479	0.0597	0.2579
Pucrasia macrolopha	0.0267	0.0156	0.0532	0.0087	0.0219	0.0227	0.1196	0.1022	0.0477	0.0586	0.2441
Syrmaticus ellioti	0.0341	0.0149	0.0635	0.0103	0.028	0.0261	0.1706	0.0433	0.0742	0.0502	0.3006
Syrmaticus humiae	0.0314	0.0133	0.0592	0.0126	0.0285	0.0279	0.1602	0.0938	0.0696	0.0543	0.2928
Syrmaticus reevesii	0.0245	0.0133	0.0592	0.0088	0.0257	0.0232	0.1556	0.0762	0.0741	0.0522	0.2755
Tetraogallus altaicus	0.0377	0.0138	0.0602	0.0094	0.0354	0.0328	0.1521	0.0326	0.0692	0.0521	0.2599
Tetraogallus himalayensis	0.027	0.014	0.0636	0.0168	0.0259	0.058	0.1483	0.0326	0.0751	0.0512	0.2865
Tetraogallus tibetanus	0.0257	0.0116	0.1654	0.0068	0.0239	0.0297	0.1347	0.0371	0.075	0.0542	0.2563
Tetraophasis obscurus	0.0274	0.0116	0.1654	0.0068	0.0239	0.0276	0.1367	0.043	0.068	0.0469	0.2777
Tetraophasis szechenyii	0.0189	0.0104	0.148	0.0109	0.0378	0.0281	0.1348	0.0272	0.0696	0.0425	0.2378
Tetrastes bonasia	0.0237	0.0104	0.148	0.0096	0.0378	0.0266	0.1345	0.0362	0.0674	0.0427	0.2266
Tetrastes sewerzowi	0.033	0.0104	0.148	0.0143	0.0456	0.0341	0.1307	0.0272	0.0633	0.0462	0.2299
Tragopan caboti	0.0332	0.0104	0.148	0.0109	0.0457	0.0344	0.1277	0.0372	0.0697	0.0461	0.2279
Tragopan temminckii	0.0252	0.0104	0.1682	0.01	0.0502	0.0266	0.1417	0.1035	0.0641	0.0397	0.304
Tropicoperdix chloropus	0.0252	0.0104	0.1591	0.0106	0.0366	0.0266	0.132	0.107	0.0641	0.0421	0.3196
Tympanuchus cupido	0.0206	0.0104	0.148	0.0111	0.0388	0.0283	0.133	0.0874	0.0725	0.0418	0.3445
Xenoperdix udzungwensis	0.0206	0.0104	0.148	0.0111	0.0388	0.0283	0.126	0.0477	0.0664	0.0418	0.3502
